# Supplementary material for: Cross-Hemisphere Study Reveals Geographically Ubiquitous, Plastic-Specific Bacteria Emerging from the Rare and Unexplored Biosphere
Source: mSphere. 2021 Jun 9;6(3):e00851-20. doi: 10.1128/mSphere.00851-20 (PMC8265672; doi:10.1128/mSphere.00851-20)
Supplement: TABLE S2 [file msphere.00851-20-st002.xlsx]

## Sheet: Sheet1
OTU	Phylum	Class	Order	Family	Genus	Specific Clone	Accession	Pecent Identity	Query Cover V3V4 region	E-value	Max score	Total score	Source
	Proteobacteria	Alphaproteobacteria	unclassified	unclassified	unclassified								Mothur
Otu01731						uncultured prokaryotic clone New.CleanUp ReferenceOTU219169	KT977715	0.9624	0.99	0	654	654	Blast Top hit
						uncultured alpha proteobacterium clone CSIv38	MG554721	0.9428	0.99	1e-171	614	614	Tree
	Proteobacteria	Alphaproteobacteria	unclassified	unclassified	unclassified								Mothur
Otu06905						uncultured prokaryotic clone New.CleanUp ReferenceOTU184936	KT976954	0.9701	1	0	676	676	Blast Top hit
						uncultured bacterium clone S15 063	KC872437	0.955	0.99	2e-179	640	640	Tree
	Proteobacteria	Alphaproteobacteria	Rhizobiales	unclassified	unclassified								Mothur
Otu08136						uncultured prokaryote clone 4479753	KT974061	0.9876	1	0	715	715	Blast Top hit
	Proteobacteria	Alphaproteobacteria				uncultured alpha proteobacterium clone Alchichica AL31 2 1B 71	JN825400	0.9776	1	0	693	693	Tree
	Proteobacteria	Alphaproteobacteria	Hyphomicrobiaceae	Filomicrobium		Filomicrobium insigne strain SLG5B-19	EF117253	0.9403	1	3e-178	608	608	Tree
	Proteobacteria	Alphaproteobacteria	Parvularculales	Parvularculaceae	Parvularcula								Mothur
Otu04897						uncultured alpha proteobacterium clone 9m05AISA09	EF62947	98%%	0.99	0	695	695	Blast Top hit
						uncultured bacterium clone CtgComparison 32	KF286152	0.9676	0.99	0	665	665	Tree
	Proteobacteria	Alphaproteobacteria	Parvularculales	Parvularculaceae		Parvularcula lutaonensis strain CC-MMS-1	NR_044474, EU346850	0.9674	0.99	0	665	665	Tree
	Proteobacteria	Alphaproteobacteria	unclassified	unclassified	unclassified								Mothur
Otu00903						uncultured bacterium clone D7pH81c	JQ179444	0.9727	1	0	682	682	Blast Top hit
	Proteobacteria	Alphaproteobacteria	Rhodobacterales	Rhodobacteraceae		Ahrensia sp. R2A130 contig00022, whole genome sequence	AEEB010000022	0.98	1	0	699	699	Tree
	Proteobacteria	Alphaproteobacteria	Rhizobiales	Phyllobacteriaceae		Pseudahrensia todarodis strain KHS02	NR_148796, KM273259	0.9603	1	0	654	654	Tree
						Pseudahrensia aquimaris HDW-32	NR_108837, GU575117	0.9603	1	0	654	654	Tree
	Proteobacteria	Alphaproteobacteria	Rhodobacterales	Rhodobacteraceae	Loktanella								Mothur
Otu03739						uncultured bacterium clone AC3-1	KJ590538	1	1	0	743	743	Blast Top hit
						uncultured marine microorganis clone HSY.CS1	JN637779	0.995	1	0	732	732	Tree
	Proteobacteria	Alphaproteobacteria	Rhodobacterales	Rhodobacteraceae	Loktanella								Mothur
Otu10881						uncultured bacterium clone G250WV301BOB21	KF339675	0.9801	1	0	699	699	Blast Top hit
	Proteobacteria	Alphaproteobacteria	Rhodobacterales	Rhodobacteraceae		uncultured Loktanella sp. clone 0306 MLB89	JQ515123	0.9749	0.99	0	682	682	Tree
	Proteobacteria	Alphaproteobacteria	Rhodobacterales	Rhodobacteraceae		Loktanella liitorea strain DPG-5	JN885197	0.97	1	0	682	682	Tree
	Proteobacteria	Alphaproteobacteria	Rhodobacterales	Rhodobacteraceae		Loktanella sediminum strain S3B03	KJ620985	0.95	1	0	632	632	Tree
	Proteobacteria	Alphaproteobacteria	Rhodobacterales	Rhodobacteraceae	Loktanella								Mothur
Otu08743	Proteobacteria	Alphaproteobacteria	Rhodobacterales	Rhodobacteraceae		Yoonia maritima strain KMM9530	NR_126190	0.9751	1	0	688	688	Blast Top hit
	Proteobacteria	Alphaproteobacteria	Rhodobacterales	Rhodobacteraceae		Yoonia maritima	AB894236	0.98	1	0	688	688	Tree
	Proteobacteria	Alphaproteobacteria	Rhodobacterales	Rhodobacteraceae	unclassified								Mothur
Otu16203	Proteobacteria	Alphaproteobacteria	Rhodobacterales	Rhodobacteraceae		Yoonia maritima strain KMM9530	NR_126190	0.9751	1	0	688	688	Blast Top hit
	Proteobacteria	Alphaproteobacteria	Rhodobacterales	Rhodobacteraceae	unclassified								Mothur
Otu05722						uncultured bacterium clone SW-2D02	KX177507	0.9975	1	0	737	737	Blast Top hit
						uncutured bacterium clone 091808_19m_04G	KC358270	0.98	0.99	0	689	689	Tree
	Proteobacteria	Alphaproteobacteria	Rhodobacterales	Rhodobacteraceae	unclassified								Mothur
Otu13230						uncultured prokaryote clone 369920	KT973559	0.9825	0.99	0	702	70	Blast Top hit
	Proteobacteria	Alphaproteobacteria	Rhodobacterales	Rhodobacteraceae		Tritonbacter horizontis strain O3.65	LPUY01000004	0.98	1	0	686	686	Tree
	Proteobacteria	Alphaproteobacteria	Rhodobacterales	Rhodobacteraceae		Phaeobacter gallaeciensis strain P129	CP021040	0.98	0.99	0	697	697	Tree
	Proteobacteria	Alphaproteobacteria	Rhodobacterales	Rhodobacteraceae	unclassified								Mothur
Otu11047						uncultured bacterium clone EE8-001 D07	HE979687	0.9905	1	0	732	732	Blast Top hit
						uncultured marine bacterium clone 16 10 02G11	FR685877	0.9851	1	0	710	710	Tree
	Proteobacteria	Alphaproteobacteria	Rhodobacterales	Rhodobacteraceae		Staleya guttiformis strain LMG19755	DQ915632	0.98	1	0	693	693	Tree
	Proteobacteria	Alphaproteobacteria	Rhodobacterales	Rhodobacteraceae		Sulfitobacter brevis strain DSM11443	DQ915633	0.97	1	0	676	676	Tree
	Proteobacteria	Alphaproteobacteria	Rhodobacterales	Rhodobacteraceae	unclassified								Mothur
Otu08177						uncultured bacterium clone BF5 0519	JX865145	0.9851	1	0	710	710	Blast Top hit
	Proteobacteria	Alphaproteobacteria				alphaproteobacterium GMD21G01	AY162099	0.97	1	0	665	665	Tree
	Proteobacteria	Alphaproteobacteria	Rhodobacterales	Rhodobacteraceae		Salipiger mucosus DSM16094	APVH01000038	0.95	100	0	638	638	Tree
	Proteobacteria	Alphaproteobacteria	Rhodobacterales	Rhodobacteraceae	unclassified								Mothur
Otu02415						uncultured prokaryotic clone New.CleanUp ReferenceOTU233549	KT977993	0.99	1	0	721	721	Blast Top hit
						uncultured bacterium clone SS-23F09	KX177855	0.9701	1	0	680	680	Tree
	Proteobacteria	Alphaproteobacteria	Rhodobacterales	Rhodobacteraceae		Dinoroseobacter shibae	AJ534211	0.94	1	3e-179	610	610	Tree
	Proteobacteria	Alphaproteobacteria	Rhodobacterales	Rhodobacteraceae	unclassified								Mothur
Otu10807	Proteobacteria	Alphaproteobacteria				uncultured bacterium clone en1385-89	JQ240725	0.9776	1	0	693	693	Blast Top hit
	Proteobacteria	Alphaproteobacteria	Rhodobacterales	Rhodobacteraceae	unclassified								Mothur
Otu10631	Proteobacteria	Alphaproteobacteria				uncultured alphaproteobacterium isolated DGGE gel band 17-18-11	GQ380466	0.986	1	0	704	704	Blast Top hit
	Proteobacteria	Alphaproteobacteria	Rhodobacterales	Rhodobacteraceae	unclassified								Mothur
Otu10329						uncultured bacterium clone OTU19	GU451350	0.9727	1	0	682	682	Blast Top hit
						uncultured bacterium clone DolOr 14319	JQ208626	0.9702	1	0	676	676	Tree
	Proteobacteria	Alphaproteobacteria	Rhodobacterales	Rhodobacteraceae		Aliiroseovarius crassostreae	AF114484	0.96	1	0	654	654	Tree
	Proteobacteria	Alphaproteobacteria	Rhodobacterales	Rhodobacteraceae		Aliiroseovarius halocynthiae	HQ852039	0.96	1	0	654	654	Tree
	Proteobacteria	Alphaproteobacteria	Rhodobacterales	Rhodobacteraceae		uncultured Thalassobacter sp.	JN625677	0.94	1	2e-180	616	616	Tree
	Proteobacteria	Alphaproteobacteria	Rhodobacterales	Rhodobacteraceae		Celeribacter marinus	KF146343	0.95	1	0	632	632	Tree
	Proteobacteria	Alphaproteobacteria	Rhodobacterales	Rhodobacteraceae	Thalassobacter								Mothur
Otu00690	Proteobacteria	Alphaproteobacteria				uncultured alpha proteobacterium clone SGSO458	GQ347754	0.9975	1	0	737	737	Blast Top hit
	Proteobacteria	Alphaproteobacteria				Thalassobacter stenotrophicus strain CECT5294	NR_115918, DQ915638	0.995	1	0	732	732	Tree
	Proteobacteria	Gammaproteobacteria	unclassified	unclassified	unclassified								Mothur
Otu12031						uncultured bacterium clone 0657	MH761471	0.9719	1	0	723	723	Blast Top hit
						uncultured bacterium clone JFR0501_aaa05d11	HM778723	0.95	1	0	673	673	Tree
	Proteobacteria	Gammaproteobacteria	Aeromonadales	Aeromonadaceae		Aeromonas molluscorum strain 848T	AY532690	0.94	1	0	645	645	Tree
	Proteobacteria	Gammaproteobacteria	Aeromonadales	Aeromonadaceae		Aeromonas salmonicida subsp. pectinolytica	AF134065	0.95	1	0	662	662	Tree
	Proteobacteria	Gammaproteobacteria	Pseudomonadales	Moraxellaceae	Psychrobacter								Mothur
Otu11090	Proteobacteria					uncultured proteobacterium clone rTAUSP21	JQ218892	0.9813	1	0	745	745	Blast Top hit
	Proteobacteria	Gammaproteobacteria	Pseudomonadales	Moraxellaceae		Psychrobacter adeliensis, type strain DSM 15333T clone 3	HE654009	0.98	1	0	734	734	Tree
	Proteobacteria	Gammaproteobacteria	Pseudomonadales	Moraxellaceae		uncultured Psychrobacter sp. clone C139001030	JX527137	0.96	1	0	702	702	Tree
	Proteobacteria	Gammaproteobacteria	Pseudomonadales	Moraxellaceae		Psychrobacter aquimaris strain SW-210	AY722804	0.96	1	0	695	695	Tree
	Proteobacteria	Deltaproteobacteria	Bdellovibrionales	Bacteriovoracaceae	unclassified								Mothur
Otu07912	Proteobacteria	Oligoflexia	Bacteriovoracales	Bacteriovoracaceae		uncultured Peredibacter sp. clone C114001299	JX525192	0.9907	1	0	769	769	Blast Top hit
	Proteobacteria	Deltaproteobacteria	Bdellovibrionales	Bacteriovoracaceae		uncultured Peredibacter sp clone C114001119	JX525012	0.9836	1	0	750	750	Tree
	Bacteroidetes	Sphingobacteria	Sphingobacteriales	Flammeovirgaceae	unclassified								Mothur
Otu00559	Bacteroidetes	Cytophagia	Cytophagales	Fameovirgaceae		uncultured Flammeovirgaceae clone S1-7-14	KF786696	0.9976	1	0	773	733	Blast Top hit & Tree
	Bacteroidetes	Cytophagia	Cytophagales	Fameovirgaceae		uncultured Flammeovirgaceae clone 0907	JQ516340	0.9881	1	0	750	750	Tree
	Bacteroidetes	unclassified	unclassified	unclassified	unclassified								Mothur
Otu00706						uncultured prokaryotic clone New.CleanUp ReferenceOTU144822	KT976223	0.9952	1	0	767	767	Blast Top hit
						uncultured Bacteroidetes bacterium	JQ580149	0.9121	1	2e-159	573	573	Tree
						uncultured bacterium	JF769704	0.9621	1	0	689	689	Tree
	Planctomycetes	Planctomycetacia	Planctomycetales	Planctomycetaceae	unclassified								Mothur
Otu04531						uncultured marine bacterium clone J10-C9	KF185446	0.9901	1	0	723	723	Blast Top hit
						uncultured bacterium clone SS1 B 09 08	EU050870	0.9826	1	0	706	706	Tree
	Planctomycetes	Planctomycetia	Planctomycetales	Planctomycetaceae		Mariniblastus fucicola strain FC18	HQ845450	0.94	1	6e-176	601	601	Tree
	Planctomycetes	Phycisphaerae	Phycisphaerales	Phycisphaeraceae	Phycisphaera								Mothur
Otu02425						uncultured marine bacterium clone ArtRif24-5	FJ594871	1	1	0	745	745	Blast Top hit
	Planctomycetes	Phycisphaerae	Phycisphaerales	Phycisphaeraceae		Algisphaera agarilytica strain 06SJR6-2	NR_125472, AB845176	0.9901	1	0	723	723	Tree
						uncultured bacterium clone CS2 B04	KT952776	0.9777	1	0	697	697	Tree
	Bacteria_unclassified	unclassified	unclassified	unclassified	unclassified								Mothur
Otu05480	Proteobacteria	Epsilonproteobacterium				uncultured Epsilonproteobacterium clone BZm-K4	LC006270	0.9305	1	2e-164	590	590	Blast Top hit & Tree
						uncultured organism clone SBYG 1801	JN454953	0.9305	1	6e-150	590	590	2nd Blast hit

## Sheet: Sheet2
Mothur destination
	Domain	Phylum	Class	Order	Family	Genus	OTU

## Sheet: Sheet3
MG554721	uncultured Alphaproteobacteria biofilm sample
	OTU1731
	OTU6905
KC872437	uncultured bacterium, surface water of South China Sea	Li, 2014
EF117253	Filomicrobium insigne, oil-polluted saline soil, oil-field in China	Wu, 2009	type strain
	OTU8136
JN825400	uncultured Alphaproteobacteria, alkaline lake, Mexico	Couradeau, 2011
EU346850	Parvularcula lutaonesis, coastal hot spring, volanic island, Taiwan	Arun, 2009
KF286152	uncultured bacterium sponge (Aplysina cauliformis), Bahamas, Lee Stocking Island
	OTU4897
	OTU903
AEEB01000022	Ahrensia sp. R2A130, subsurface water, Yaquina Bay, Oregon
GU575117	Pseudahrensia aquimaris, sea water off the coast of the East Sea, South Korea	Yoon, 2007
KM273259	Pseudahrensia todarodis, intestinal tract of squid (Toadarodes pacificus), South Korea	Yoon, 2007
JN637779	uncultured marine microorganism
	OTU3739
KJ620985	Cognatiyoonia sediminum, sediment, China	Liang, 2014
JN885197	Yoonia litorea, seawater, South Korea	Yoon, 2013
	OTU10881
JQ515123	uncultured Loktanella sp., diseased tissue of mountainous star coral (Orbicella faveolata)	Kimes, 2013
	OTU8743
	OTU16203
AB894236	Yoonia maritima, shallow sediment, Peter the Great Bay, Sea of Japan, Russia	Tanaka, 2014
AM990873	Rhodobacteraceae bacterium MOLA 99, seawater, North Western Mediterranean Sea, France
KC358270	uncultured bacterium, low-salinity Walker Lake, Nevada, USA
	OTU5722
	OTU13230
LPUY01000004	Rhodobacteraceae O3.65, oil-contaminated water, Gulf of Mexico, during the Deepwater Oil Spill	Klotz, 2018
CP021040	Phaeobacter gallaeciensis, Pacific plankton, Bering Sea	Freese, 2017
	OTU11047
FR685877	uncultured marine bacterium, coastal water	Newbold, 2012
DQ915632	Sulfitobacter guttiformis
DQ915633	Sulfitobacter brevis
AY162099	Alphaproteobacterium GMD21G01	Straub, 1999; Zengler, 2002
APVH01000038	Salipiger mucosus DSM 16094, saline soil, Southern Spain	Riedel, 2014
	OTU8177
KX177855	uncultured bacterium, iron-sulfur incubation study, Big Fisherman Cove, Catalina Island, California, USA	Barco, 2017
	OTU2415
AJ534211	Dinoroseobacter shibae, dinoflagellate (Procentrum lima) culture, Hegoland, Germany	Allgaier, 2003; Biebel, 2005
	OTU10807
	OTU10631
KF146343	Celeribacter marinus, coastal seawater, Yellow Sea, Korea	Baek, 2014
	OTU10329
JQ208626	uncultured bacterium, bottlenose dolphin (Tursiops truncatus) mouth	Bik, 2014
AF114484	Aliiroseovarius crassostreae, oyster with juvenile oyster disease, Damariscotta River, Maine, USA	Boettcher, 1995 & 2005
HQ852039	Aliiroseovarius halocynthiae, sea squirt (Halocynthia roretzi), South Sea, Korea	Kim, 2012
JN625677	uncultured Thalassobacter sp., microcosm culture, Argentina	Manrique, 2012
	OTU6905
DQ915638	Jannaschia cystaugens	Simon, 2012
AY532690	Aeromonas molluscorum, bivale molluscs (Donas trunculus), Barcelona, Spain	Minana-Galbis, 2002 & 2004
AF134065	Aeromonas salmonicida subsp. pectinolytica, healvily polluted river water, Matanza river, Buenos Aires, Argentina	Pavan, 2000
HM778723	uncultured bacterium, intestines of conventionally-raised zebrafish, Eugene, OR, USA	Roeselers, 2011
	OTU12031
	OTU11090
JX527137	uncultued Psychrobacter sp., phytoplankton bloom, seawater, Southern Ocean	Singh, 2015
HE654009	Psychrobacter adeliensis	Yarza, 2013
AY722894	uncultured Peredibacter sp. phytoplankton bloom seawater, Southern Ocean	Singh, 2015
	OTU7912
JQ516340	uncultured Flammeovirgaceae, diseased tissue of mountainous star coral (Orbicella faveolata)	Kimes, 2013
	OTU559
KF786696	uncultured Flammeovirgaceae, Gulf of Mexico oil surface, during the Deepwater Oil Spill	Liu, 2012
JF769704	uncultured bacterium, ocean water around decaying marine green algae (Enteromorpha prolifera)
	OTU706
JQ580149	uncultured Bacteroidetes, oil-polluted sediments Rodas Beach, during Prestige oil spill, Spain	Acosta-Gonzalez, 2013
HQ845450	Mariniblastus fucicola, epiphytic community on seaweed (Fucusspirali), Portugal	Lage, 2011 & 2017
	OTU4531
EU050870	uncultured bacterium, sediment, Kongsfjorden, Svalbard, Artic
KT952776	uncultured bacterium, Surgeonfish, Red Sea	Miyake, 2016
	OTU2425
AB845176	Algisphaera agarilytica, surface of marine green algae, Niigata, Sado Island, Japan	Yoon, 2014
	OTU5480
LC006270	uncultred Epsilonproteobacteria bacterium, epiphytic growth from seagrass (Zostera marina), Niigata, Sado Island, Japan	Matsuda, 2018

## Sheet: Sheet4
Otu01731	Proteobacteria				uncultured bacterium clone RSAE1C13	KF179925	0.9352	0.99	1e-166	597	597
Otu06905					uncultured bacterium clone C146Chl075	JX529830	94.03%%	0.99	6e-170	608	608
Otu04897	Proteobacteria	Alphaproteobacteria	Parvularculales	Parvularculaceae	Parvularcula dongshanensis	JQ778314
Otu04531					uncultured organism	JN498480	0.9654	1	0	669	669
Otu02425					uncultured prokaryotic clone New.CleanUp ReferenceOTU33578	KT980021	0.9901	1	0	723	723
Otu05722	Proteobacteria	Alphaproteobacteria	Rhodobacterales	Rhodobacteraceae	bacterium strain MA-N-2a	MH091429	0.98	0.99	0	695	695
